# Supplementary material for: Fabrication of Electrospun PLA-nHAp Nanocomposite for Sustained Drug Release in Dental and Orthopedic Applications
Source: Materials (Basel). 2023 May 12;16(10):3691. doi: 10.3390/ma16103691 (PMC10221964; doi:10.3390/ma16103691)
Supplement: Supplementary file 1 [file materials-16-03691-s001.zip]

Archive with 1 entries (1 files):
- materials-2246004-supplementary.pdf
